# Supplementary material for: Long non-coding RNA ARAP1-AS1 contributes to cell proliferation and migration in clear cell renal cell carcinoma via the miR-361-3p/placental growth factor axis
Source: Bioengineered. 2021 Sep 13;12(1):6629–42. doi: 10.1080/21655979.2021.1975019 (PMC8806691; doi:10.1080/21655979.2021.1975019)
Supplement: Supplemental Material [file KBIE_A_1975019_SM2683.zip]

Archive with 3 entries (2 files):
- supplementary/
- supplementary/Supplementary table II_revised.docx
- supplementary/Supplementary table I_revised.docx
